# Supplementary material for: Large-Scale Sampling Reveals the Strain-Level Diversity of Burkholderia Symbionts in Riptortus pedestris and R. linearis (Hemiptera: Alydidae)
Source: Microorganisms. 2024 Sep 13;12(9):1885. doi: 10.3390/microorganisms12091885 (PMC11434518; doi:10.3390/microorganisms12091885)
Supplement: Supplementary file 1 [file microorganisms-12-01885-s001.zip]

Archive with 6 entries (6 files):
- Supplementary Figures S1-S7.pdf
- Supplementary Table S1 Sample collection information of Riptortus pedestris and R. linearis-review.xlsx
- Supplementary Table S2 ASV feature table.xlsx
- Supplementary Table S3 Pairwise genetic distance of 159 ASVs.xls
- Supplementary Table S4 The propotion of the two highest Burkholderia ASVs and genetic distance between them in each sample of Riptortus.xlsx
- Supplementary Table S5-S9.pdf
