# Supplementary material for: Large-Scale Sampling Reveals the Strain-Level Diversity of Burkholderia Symbionts in Riptortus pedestris and R. linearis (Hemiptera: Alydidae)
Source: Microorganisms. 2024 Sep 13;12(9):1885. doi: 10.3390/microorganisms12091885 (PMC11434518; doi:10.3390/microorganisms12091885)
Supplement: Supplementary file 1 [file microorganisms-12-01885-s001.zip › Supplementary Table S1 Sample collection information of Riptortus pedestris and R. linearis-review.xlsx]

## Sheet: Sheet1
Bug species	Province or Country	Sample size	label	Locality	Sampel size	Longitude	Latitude	Altitude (m)	Collection date	Collector
Riptortus pedestris	Zhejiang	56	ZJYD	Leqing, Wenzhou, Zhejiang, China	10	121.109	28.3731	81	8-Jul-2018	Si-Ying Fu
			ZJMH	Zhoushan, Zhejiang, China	6	120.057	30.0591	138	6-Aug-2016	Jing-Yu Liang
			ZJBS	Lishui Zhejiang, China	10	119.182	27.734	1128	2018-07-10	Si-Ying Fu
			ZJJH	Jinhua, Zhejiang, China	10	120.556	29.0008	434	2018-07-05	Si-Ying Fu
			ZJTT	Taizhou, Zhejiang, China	10	121.036	29.1514	83	2018-07-03	Si-Ying Fu
			ZJLS	Lishui, Zhejiang, China	10	119.955	28.4503	57	2018-07-09	Si-Ying Fu
	Fujian	49	FJNP	Nanping, Fujian, China	10	117.664	27.7316	825	2018-07-19	Si-Ying Fu
						117.681	27.7556	700-800	2018-07-18	Si-Ying Fu
			FJJK	Nanping, Fujian, China	10	117.946	27.3632	162	2018-07-14	Si-Ying Fu
			FJGZ	Nanping, Fujian, China	10	117.396	27.5793	261	2018-07-21	Si-Ying Fu
			FJYA	Sanming, Fujian, China	10	117.492	25.8906	584	2018-07-26	Si-Ying Fu
			FJSM		3
			FJZH	Nanping, Fujian, China	6	118.866	27.3717	213	2018-07-13	Si-Ying Fu
	Guangdong	10	GDDX	Qingyuan, Guangdong, China	5	112.031	24.5307	305	2019-07-22
			GDQY	Qingyuan, Guangdong, China	5	112.925	24.8688	696	2019-07-21
	Hebei	10	HBZH	Shijiazhuang, Hebei, China	5	114.041	37.4498	994-1100	2019-08-13	Xiu-Xiu Zhu
	Hubei		HBSY	Shiyan, Hubei, China	5	109.666	32.0789	800	2017-07-10	Yu-Jie Duan
	Yunnan	5	YNLS	Lincang, Yunnan, China	5	99.2351	23.1345	1218	2018-07-19	Yan-Fei Li
	Guizhou	10	GZSY	Zunyi, Guizhou, China	5	107.157	27.9657	850	2018-08-19	Shu-Jing Wang
			GZBM	Qiannan, Guizhou, China	5	107.313	26.2494	1302	2018-08-14	Shu-Jing Wang
	Sichuan	5	SCDC	Ya'an, Sichuan, China	5	103.119	30.4886	1060	2017-07-23	Jing-Yu Liang
	Shandong	5	SDLS	Yantai, Shandong, China	5	121.734	37.287		2007-07-17
	Henan	5	HNWC	Luoyang, Henan, China	5	112.108	34.1578	317	2018-07-17
	Jiangxi	10	JXCY	Shangrao, Jiangxi, China	5	117.474	28.4088		2014-08-08
			JXJG	Jinggangshan, Guangxi, China	5	114.213	26.5111	314	2016-08-20	Jing-Yu Liang
	Guangxi	20	GXHJ	Hechi, Guangxi, China	5	108.253	24.8209	198	2018-08-11	Yan-Fei Li
			GXSM	Dongxing, Guangxi, China	5	107.972	21.6996	155	2019-07-29
			GXJX	Laibin, Guangxi, China	5	110.027	24.2095	172	2019-07-25
			GXLS	Guilin, Guangxi, China	5	109.879	25.8271	185	2019-07-24	Si-Ying Fu
	Shanxi	10	SXCZ	Changzhi, Shanxi, China	5	113.606	35.9394	641	2018-08-10	Si-Ying Fu
			SXTY	Jinzhong, Shanxi, China	5	112.71	37.7495		2018-10-25	Min Li
	Thailand	4	TMHS	Maehongson, Thailand	4	98.2951	19.4614	821	2018-08-27	Jing-Yu Liang
	Laos	6	L	Bolikhamxai, Laos	1	104.419	18.1671	206	2019-08-10
			BKL	Khammouan, Laos	5	105.731	17.5926	168	2019-08-13
Riptortus linearis	Guangxi	10	TGXYL	Yulin, Guangxi, China	5	110.25	22.3943	99	2019-04-27	Si-Ying Fu
			TGXHC	Hechi, Guangxi, China	2	108.253	24.8209	198	2018-08-11	Yan-Fei Li
			TGXHJ	Hechi, Guangxi, China	3	108.253	24.8209	198	2018-08-11	Yan-Fei Li
	Fujian	7	TFJYA	Sanming, Fujian, China	2	117.492	25.8906	584	2018-07-26	Si-Ying Fu
			TFJNP	Nanping, Fujian, China	5	118.866	27.3717	213	2018-07-13	Si-Ying Fu
	Sichuan	2	TSCLS	Liangshan, Sichuan, China	2	102.194	28.2901		2009-08-14	Kai Dang
	Henan	6	THNBS	Baisha, Hainan, China	3	109.438	19.0553	370	2013-07-21	Qiang Xie
			THNNK	Baisha, Hainan, China	3	109.585	19.0772	300-400	2013-09-25	Hua-Xi Liu
	Yunnan	4	TYNLC	Lincang, Yunnan, China	3	99.2351	23.1345	1218	2018-07-19	Yan-Fei Li
			TYNYA	Sanming, Fujian, China	1	117.492	25.8906	584
	Guangxi	5	TGDSG	Shaoguan, Guangdong, China	5	113.67	24.7744		2014-07-29
	Thailand	10	TTCWM	Maehongson, Thailand	3	97.9208	19.2082	163	2018-08-28	Jing-Yu Liang
			TTCBT	Chaiyaphum, Thailand	5	102.388	16.3129	181	2018-08-13	Jing-Yu Liang
			TL	Bolikhamxai, Laos	2	104.419	18.1671	208	2019-08-10
	Laos	3	TMBKL	Khammouan, Laos	3	104.73	17.9607	140	2019-08-11
