# Supplementary material for: Large-Scale Sampling Reveals the Strain-Level Diversity of Burkholderia Symbionts in Riptortus pedestris and R. linearis (Hemiptera: Alydidae)
Source: Microorganisms. 2024 Sep 13;12(9):1885. doi: 10.3390/microorganisms12091885 (PMC11434518; doi:10.3390/microorganisms12091885)
Supplement: Supplementary file 1 [file microorganisms-12-01885-s001.zip › Supplementary Table S3 Pairwise genetic distance of 159 ASVs.xls]

## Sheet: MatrixOutput
	ASV0	ASV1	ASV3	ASV4	ASV5	ASV6	ASV8	ASV9	ASV11	ASV12	ASV13	ASV15	ASV16	ASV19	ASV21	ASV23	ASV24	ASV25	ASV26	ASV27	ASV28	ASV29	ASV31	ASV34	ASV35	ASV36	ASV37	ASV38	ASV39	ASV40	ASV52	ASV53	ASV55	ASV59	ASV60	ASV61	ASV62	ASV63	ASV64	ASV65	ASV66	ASV68	ASV70	ASV78	ASV81	ASV83	ASV84	ASV85	ASV86
ASV0
ASV1	13
ASV3	11	17
ASV4	19	19	13
ASV5	17	13	13	14
ASV6	18	16	12	7	7
ASV8	18	18	12	11	9	4
ASV9	3	14	14	22	14	15	15
ASV11	11	17	1	13	13	12	12	14
ASV12	18	16	12	8	6	1	5	15	12
ASV13	13	17	16	18	21	21	21	16	16	21
ASV15	14	12	18	17	18	20	22	17	18	20	5
ASV16	12	5	16	18	8	11	13	9	16	11	20	15
ASV19	4	9	15	23	19	20	20	5	15	20	13	14	14
ASV21	5	9	16	22	19	19	19	6	16	19	12	13	14	1
ASV23	14	18	4	16	10	9	9	11	3	9	19	21	13	16	17
ASV24	14	1	18	20	14	17	19	15	18	17	18	13	6	10	10	19
ASV25	13	19	12	12	10	5	5	10	12	6	20	23	14	15	14	9	20
ASV26	17	9	17	18	4	11	13	14	17	10	21	18	8	15	15	14	10	14
ASV27	5	16	16	24	16	17	13	2	16	17	18	19	11	7	8	13	17	12	16
ASV28	19	17	13	9	7	2	6	16	13	1	22	21	12	21	20	10	18	7	11	18
ASV29	19	18	13	11	8	4	4	16	13	3	22	21	13	21	20	10	19	9	12	14	4
ASV31	13	17	4	16	10	9	9	10	5	9	18	20	12	15	16	2	18	9	14	12	10	10
ASV34	18	16	12	7	15	10	10	21	12	11	11	12	19	18	17	15	17	11	17	23	12	14	15
ASV35	14	7	18	16	10	13	15	11	18	13	22	17	2	16	16	15	8	16	10	13	14	15	14	21
ASV36	9	11	12	19	13	16	18	10	11	16	18	14	10	11	12	12	12	18	13	12	17	17	14	20	12
ASV37	20	15	21	20	12	13	17	17	21	12	25	24	14	18	18	18	16	17	8	19	13	14	18	21	16	19
ASV38	14	17	11	13	8	6	7	11	11	7	22	21	12	16	17	8	18	5	12	13	8	8	8	13	14	15	16
ASV39	4	14	13	22	14	15	15	1	14	15	17	17	9	6	7	11	15	11	14	3	16	16	9	21	11	10	17	11
ASV40	13	15	6	17	10	10	10	10	7	10	17	19	10	15	15	4	16	10	12	12	11	11	2	16	12	14	16	10	9
ASV52	20	18	14	9	9	2	2	17	14	3	23	22	13	22	21	11	19	7	13	15	4	2	11	12	15	18	15	8	17	12
ASV53	7	13	15	20	13	13	13	4	15	13	16	15	8	9	8	12	14	12	13	6	14	14	11	19	10	11	16	11	4	10	15
ASV55	10	14	13	18	16	15	15	11	13	14	19	22	17	8	9	14	15	10	12	13	15	15	14	15	19	15	13	11	12	14	17	15
ASV59	12	7	10	14	8	11	13	13	10	11	18	15	6	14	14	11	8	14	8	15	12	13	10	15	8	10	14	12	13	8	13	12	13
ASV60	20	14	20	19	11	12	16	17	20	11	24	23	13	18	18	17	15	17	7	19	12	13	17	20	15	18	1	16	17	15	14	16	13	13
ASV61	16	12	19	23	10	16	14	13	19	16	24	19	7	18	18	16	13	19	10	11	17	14	17	24	9	12	16	17	13	15	14	12	20	11	15
ASV62	15	19	4	17	11	10	10	12	5	10	20	22	14	17	18	2	20	10	15	14	11	11	2	16	16	14	19	9	11	4	12	13	15	12	18	17
ASV63	17	16	11	9	6	2	6	14	11	1	20	19	11	19	18	8	17	7	10	16	2	2	8	12	13	15	12	6	14	9	4	12	13	11	11	16	9
ASV64	21	19	15	11	9	4	4	18	15	3	24	23	14	23	22	12	20	9	13	16	4	2	12	14	16	19	15	10	18	13	2	16	17	14	14	15	13	4
ASV65	19	17	13	9	7	2	4	16	13	1	22	21	12	21	20	10	18	7	11	16	2	2	10	12	14	17	13	8	16	11	2	14	15	12	12	15	11	2	2
ASV66	20	20	14	1	15	8	12	23	14	9	19	18	19	24	23	17	21	13	19	25	10	12	17	8	17	20	21	14	23	18	10	21	19	15	20	24	18	10	12	10
ASV68	15	6	17	21	11	14	16	12	17	14	21	16	5	13	13	14	7	17	7	14	15	16	13	20	7	13	11	15	12	11	16	11	14	7	10	8	15	14	17	15	22
ASV70	14	8	18	20	11	14	12	12	18	14	22	17	3	17	17	16	9	17	11	10	15	12	15	21	5	13	17	15	12	13	12	11	20	9	16	6	17	14	13	13	21	8
ASV78	13	17	2	15	11	10	10	12	3	10	18	20	14	15	16	2	18	10	15	14	11	11	2	14	16	12	19	9	11	4	12	13	13	10	18	17	2	9	13	11	16	15	17
ASV81	12	18	2	14	14	13	13	15	1	13	17	19	17	16	17	4	19	13	18	17	12	14	6	13	19	12	22	12	15	8	15	16	14	11	21	20	6	12	16	14	15	18	19	4
ASV83	13	16	14	20	14	13	13	10	15	12	22	24	15	11	12	12	17	9	10	12	13	13	11	17	17	17	11	9	9	11	15	13	3	15	11	18	12	11	15	13	21	12	18	12	16
ASV84	13	19	13	13	11	6	6	10	13	7	19	23	14	15	14	10	20	1	15	12	8	10	10	12	16	18	18	6	11	11	8	12	11	15	18	19	11	8	10	8	14	17	17	11	14	10
ASV85	15	8	14	16	12	13	13	16	14	12	18	19	13	11	11	15	9	13	8	18	13	14	15	11	15	16	10	13	16	13	15	15	7	9	11	18	16	12	15	13	17	12	16	14	15	9	14
ASV86	1	14	12	20	18	19	19	4	12	19	14	15	13	5	6	15	15	14	18	6	20	20	14	19	15	10	21	15	5	14	21	8	11	13	21	17	16	18	22	20	21	16	15	14	13	14	14	16
ASV87	5	15	14	23	15	16	14	2	15	16	18	18	10	7	8	12	16	12	15	2	17	15	10	22	12	11	18	12	1	10	16	5	13	14	18	12	12	15	17	17	24	13	11	12	16	10	12	17	6
ASV90	15	19	4	17	11	10	10	12	5	10	20	22	14	17	18	2	20	10	15	14	11	11	2	16	16	14	19	9	11	4	12	13	15	12	18	17	2	9	11	11	18	15	17	2	6	12	11	16	16
ASV94	13	6	17	19	9	12	12	10	17	12	21	16	1	15	15	14	7	15	9	10	13	12	13	20	3	11	15	13	10	11	12	9	18	7	14	6	15	12	13	11	20	6	2	15	18	16	15	14	14
ASV97	6	16	15	22	16	17	13	5	15	17	18	17	11	10	11	14	17	15	16	3	18	14	13	21	13	13	19	12	5	13	15	5	16	15	19	11	15	16	16	16	23	14	9	15	16	14	15	18	7
ASV101	21	19	15	11	9	4	4	18	15	3	24	23	14	23	22	12	20	9	13	16	4	2	12	14	16	19	15	10	18	13	2	16	17	14	14	15	13	4	2	2	12	17	13	13	16	15	10	15	22
ASV102	20	18	14	10	8	3	3	17	14	2	23	22	13	22	21	11	19	8	12	15	3	1	11	13	15	18	14	9	17	12	1	15	16	13	13	14	12	3	1	1	11	16	12	12	15	14	9	14	21
ASV104	12	16	15	20	14	13	13	9	15	12	21	24	15	10	11	12	17	8	10	11	13	13	12	17	17	17	11	9	10	12	15	13	2	15	11	18	13	11	15	13	21	12	18	13	16	1	9	9	13
ASV106	20	18	14	5	9	2	6	17	14	3	23	22	13	22	21	11	19	7	13	19	4	6	11	12	11	18	15	8	17	12	4	15	17	13	14	18	12	4	6	4	6	16	16	12	15	15	8	15	21
ASV107	14	17	4	15	10	8	8	11	5	8	19	21	12	16	17	2	18	8	14	13	9	9	2	14	14	13	18	7	10	4	10	12	13	12	17	16	2	7	11	9	16	15	15	2	6	10	9	14	15
ASV109	21	19	15	11	9	4	4	18	15	3	24	23	14	23	22	12	20	9	13	16	4	2	12	14	16	19	15	10	18	13	2	16	17	14	14	15	13	4	2	2	12	17	13	13	16	15	10	15	22
ASV111	15	8	19	21	11	14	12	12	19	14	23	18	3	17	17	16	9	17	11	10	15	12	15	22	5	13	17	15	12	13	12	11	20	9	16	6	17	14	13	13	22	8	2	17	20	18	17	16	16
ASV112	19	15	15	16	2	9	7	16	15	8	23	20	10	21	21	12	16	12	6	14	9	6	12	17	12	15	14	10	16	12	7	15	18	10	13	8	13	8	7	7	17	13	9	13	16	16	13	14	20
ASV113	14	20	13	13	11	6	6	11	13	7	21	24	15	16	15	10	21	1	15	13	8	10	10	12	17	19	18	6	12	11	8	13	11	15	18	20	11	8	10	8	14	18	18	11	14	10	2	14	15
ASV119	15	8	19	21	11	14	12	12	19	14	23	18	3	17	17	16	9	17	11	10	15	12	15	22	5	13	17	15	12	13	12	11	20	9	16	6	17	14	13	13	22	8	2	17	20	18	17	16	16
ASV120	15	18	4	17	11	10	10	12	5	10	20	22	14	16	17	2	19	10	14	14	11	11	2	16	16	14	18	9	11	4	12	13	14	12	17	17	2	9	13	11	18	14	17	2	6	11	11	15	16
ASV124	14	18	5	16	10	9	9	11	4	9	19	21	13	16	17	1	19	9	14	13	10	10	3	15	15	11	18	8	11	5	11	12	14	11	17	16	3	8	12	10	17	14	16	3	5	12	10	15	15
ASV135	15	19	4	17	11	10	10	12	5	10	20	22	14	17	18	2	20	10	15	14	11	11	2	16	16	14	19	9	11	4	12	13	15	12	18	17	2	9	13	11	18	15	17	2	6	12	11	16	16
ASV137	21	19	15	11	9	4	4	18	15	3	24	23	14	23	22	12	20	9	13	16	4	2	12	14	16	19	15	10	18	13	2	16	17	14	14	15	13	4	2	2	12	17	13	13	16	15	10	15	22
ASV140	14	8	18	20	10	13	11	11	18	13	22	17	3	16	16	15	9	16	10	9	14	11	14	21	5	12	15	14	11	12	11	10	19	8	14	5	16	13	12	12	21	7	2	16	19	17	16	15	15
ASV141	21	19	15	11	9	4	4	18	15	3	24	23	14	23	22	12	20	9	13	16	4	2	12	14	16	19	15	10	18	13	2	16	17	14	14	15	13	4	2	2	12	17	13	13	16	15	10	15	22
ASV145	15	8	19	21	11	14	12	12	19	14	23	18	3	17	17	16	9	17	11	10	15	12	15	22	5	13	17	15	12	13	12	11	20	9	16	6	17	14	13	13	22	8	2	17	20	18	17	16	16
ASV146	15	19	4	17	11	10	10	12	5	10	20	22	14	17	18	2	20	10	15	14	11	11	2	16	16	14	19	9	11	4	12	13	15	12	18	17	2	9	13	11	18	15	17	2	6	12	11	16	16
ASV149	14	18	16	19	22	22	22	17	16	22	1	6	21	14	13	19	19	21	22	19	23	23	18	12	23	18	26	23	18	17	24	17	20	19	25	25	20	21	25	23	20	22	23	18	17	23	20	19	15
ASV153	16	6	16	17	7	14	16	17	16	13	18	15	11	12	12	17	7	17	3	19	14	15	17	14	13	12	11	15	17	15	16	16	11	7	10	13	18	13	16	14	18	10	14	16	17	13	18	5	17
ASV154	20	18	14	1	15	8	12	23	14	9	17	16	19	22	21	17	19	13	17	25	10	12	17	6	17	20	19	14	23	18	10	21	17	15	18	24	18	10	12	10	2	20	21	16	15	19	14	15	21
ASV155	21	19	15	11	9	4	4	18	15	3	24	23	14	23	22	12	20	9	13	16	4	2	12	14	16	19	15	10	18	13	2	16	17	14	14	15	13	4	2	2	12	17	13	13	16	15	10	15	22
ASV160	16	20	5	14	12	11	11	13	6	11	21	23	15	18	19	3	21	11	16	15	12	12	3	17	13	15	20	10	12	5	13	14	16	13	19	18	3	10	14	12	15	16	18	3	7	13	12	17	17
ASV162	21	19	15	11	9	4	4	18	15	3	24	23	14	23	22	12	20	9	13	16	4	2	12	14	16	19	15	10	18	13	2	16	17	14	14	15	13	4	2	2	12	17	13	13	16	15	10	15	22
ASV164	21	19	15	11	9	4	4	18	15	3	24	23	14	23	22	12	20	9	13	16	4	2	12	14	16	19	15	10	18	13	2	16	17	14	14	15	13	4	2	2	12	17	13	13	16	15	10	15	22
ASV169	21	19	15	11	9	4	4	18	15	3	24	23	14	23	22	12	20	9	13	16	4	2	12	14	16	19	15	10	18	13	2	16	17	14	14	15	13	4	2	2	12	17	13	13	16	15	10	15	22
ASV173	5	16	16	20	16	17	17	2	16	17	18	19	11	7	8	13	17	12	16	4	18	18	12	23	9	12	19	13	3	12	19	6	13	15	19	15	14	16	20	18	21	14	14	14	17	12	12	18	6
ASV174	14	1	18	20	14	17	17	15	18	17	18	13	6	10	10	19	2	20	10	15	18	17	18	17	8	12	16	18	15	16	17	14	15	8	15	11	20	17	18	18	21	7	7	18	19	17	20	9	15
ASV177	15	16	17	20	22	23	23	18	17	23	17	20	19	15	15	20	17	22	18	20	23	25	21	19	17	18	20	24	19	19	25	19	17	17	19	22	21	23	26	24	21	18	21	19	17	20	22	16	16
ASV181	21	19	15	11	9	4	4	18	15	3	24	23	14	23	22	12	20	9	13	16	4	2	12	14	16	19	15	10	18	13	2	16	17	14	14	15	13	4	2	2	12	17	13	13	16	15	10	15	22
ASV182	21	19	15	11	9	4	4	18	15	3	24	23	14	23	22	12	20	9	13	16	4	2	12	14	16	19	15	10	18	13	2	16	17	14	14	15	13	4	2	2	12	17	13	13	16	15	10	15	22
ASV185	21	19	15	11	9	4	4	18	15	3	24	23	14	23	22	12	20	9	13	16	4	2	12	14	16	19	15	10	18	13	2	16	17	14	14	15	13	4	2	2	12	17	13	13	16	15	10	15	22
ASV188	13	18	17	19	22	22	22	16	17	22	1	6	21	13	12	20	19	20	22	18	23	23	19	12	23	19	26	22	17	18	24	16	19	19	25	25	21	21	25	23	20	22	23	19	18	22	19	19	14
ASV189	21	19	15	11	9	4	4	18	15	3	24	23	14	23	22	12	20	9	13	16	4	2	12	14	16	19	15	10	18	13	2	16	17	14	14	15	13	4	2	2	12	17	13	13	16	15	10	15	22
ASV197	15	8	19	21	11	14	12	12	19	14	23	18	3	17	17	16	9	17	11	10	15	12	15	22	5	13	17	15	12	13	12	11	20	9	16	6	17	14	13	13	22	8	2	17	20	18	17	16	16
ASV198	15	19	4	17	11	10	10	12	5	10	20	22	14	17	18	2	20	10	15	14	11	11	2	16	16	14	19	9	11	4	12	13	15	12	18	17	2	9	13	11	18	15	17	2	6	12	11	16	16
ASV200	21	19	15	11	9	4	4	18	15	3	24	23	14	23	22	12	20	9	13	16	4	2	12	14	16	19	15	10	18	13	2	16	17	14	14	15	13	4	2	2	12	17	13	13	16	15	10	15	22
ASV211	20	20	14	1	15	8	12	23	14	9	19	18	19	24	23	17	21	13	19	25	10	12	17	8	17	20	21	14	23	18	10	21	19	15	20	24	18	10	12	10	2	22	21	16	15	21	14	17	21
ASV212	21	19	15	11	9	4	4	18	15	3	24	23	14	23	22	12	20	9	13	16	4	2	12	14	16	19	15	10	18	13	2	16	17	14	14	15	13	4	2	2	12	17	13	13	16	15	10	15	22
ASV222	15	19	4	17	11	10	10	12	5	10	20	22	14	17	18	2	20	10	15	14	11	11	2	16	16	14	19	9	11	4	12	13	15	12	18	17	2	9	13	11	18	15	17	2	6	12	11	16	16
ASV225	15	19	4	17	11	10	10	12	5	10	20	22	14	17	18	2	20	10	15	14	11	11	2	16	16	14	19	9	11	4	12	13	15	12	18	17	2	9	13	11	18	15	17	2	6	12	11	16	16
ASV230	15	8	19	21	11	14	12	12	19	14	23	18	3	17	17	16	9	17	11	10	15	12	15	22	5	13	17	15	12	13	12	11	20	9	16	6	17	14	13	13	22	8	2	17	20	18	17	16	16
ASV233	15	8	19	21	11	14	12	12	19	14	23	18	3	17	17	16	9	17	11	10	15	12	15	22	5	13	17	15	12	13	12	11	20	9	16	6	17	14	13	13	22	8	2	17	20	18	17	16	16
ASV234	13	11	17	16	17	19	21	16	17	19	6	1	14	13	12	20	12	22	17	18	20	20	19	13	16	13	23	20	16	18	21	14	21	14	22	18	21	18	22	20	17	15	16	19	18	23	22	18	14
ASV236	12	5	16	18	10	13	13	11	16	13	20	15	2	14	14	15	6	16	10	11	14	13	14	19	4	10	16	14	11	12	13	10	17	6	15	7	16	13	14	12	19	7	3	14	17	17	16	13	13
ASV242	15	19	4	17	11	10	10	12	5	10	20	22	14	17	18	2	20	10	15	14	11	11	2	16	16	14	19	9	11	4	12	13	15	12	18	17	2	9	13	11	18	15	17	2	6	12	11	16	16
ASV244	15	19	4	17	11	10	10	12	5	10	20	22	14	17	18	2	20	10	15	14	11	11	2	16	16	14	19	9	11	4	12	13	15	12	18	17	2	9	13	11	18	15	17	2	6	12	11	16	16
ASV246	17	17	15	13	10	6	7	14	15	7	20	19	12	19	18	12	18	6	12	16	8	10	12	11	14	17	16	5	14	11	8	10	14	12	16	17	13	8	10	8	14	15	15	13	16	12	7	13	18
ASV251	15	8	19	21	11	14	12	12	19	14	23	18	3	17	17	16	9	17	11	10	15	12	15	22	5	13	17	15	12	13	12	11	20	9	16	6	17	14	13	13	22	8	2	17	20	18	17	16	16
ASV252	15	19	4	17	11	10	10	12	5	10	20	22	14	17	18	2	20	10	15	14	11	11	2	16	16	14	19	9	11	4	12	13	15	12	18	17	2	9	13	11	18	15	17	2	6	12	11	16	16
ASV253	21	19	15	11	9	4	4	18	15	3	24	23	14	23	22	12	20	9	13	16	4	2	12	14	16	19	15	10	18	13	2	16	17	14	14	15	13	4	2	2	12	17	13	13	16	15	10	15	22
ASV256	12	17	1	14	13	12	12	14	2	12	17	19	16	15	16	4	18	12	17	16	13	13	4	13	18	12	21	11	13	6	14	15	13	10	20	19	4	11	15	13	15	17	18	2	3	14	13	14	13
ASV260	15	8	19	21	11	14	12	12	19	14	23	18	3	17	17	16	9	17	11	10	15	12	15	22	5	13	17	15	12	13	12	11	20	9	16	6	17	14	13	13	22	8	2	17	20	18	17	16	16
ASV278	21	19	15	11	9	4	4	18	15	3	24	23	14	23	22	12	20	9	13	16	4	2	12	14	16	19	15	10	18	13	2	16	17	14	14	15	13	4	2	2	12	17	13	13	16	15	10	15	22
ASV287	16	9	20	22	12	15	13	13	20	15	24	19	4	18	18	17	10	18	12	11	16	13	16	23	6	14	18	16	13	14	13	12	21	10	17	7	18	15	14	14	23	9	3	18	21	19	18	17	17
ASV288	21	19	15	11	9	4	4	18	15	3	24	23	14	23	22	12	20	9	13	16	4	2	12	14	16	19	15	10	18	13	2	16	17	14	14	15	13	4	2	2	12	17	13	13	16	15	10	15	22
ASV291	15	19	4	17	11	10	10	12	5	10	20	22	14	17	18	2	20	10	15	14	11	11	2	16	16	14	19	9	11	4	12	13	15	12	18	17	2	9	13	11	18	15	17	2	6	12	11	16	16
ASV295	15	19	4	17	11	10	10	12	5	10	20	22	14	17	18	2	20	10	15	14	11	11	2	16	16	14	19	9	11	4	12	13	15	12	18	17	2	9	13	11	18	15	17	2	6	12	11	16	16
ASV299	15	19	4	17	11	10	10	12	5	10	20	22	14	17	18	2	20	10	15	14	11	11	2	16	16	14	19	9	11	4	12	13	15	12	18	17	2	9	13	11	18	15	17	2	6	12	11	16	16
ASV306	16	9	20	22	12	15	13	13	20	15	24	19	4	18	18	17	10	18	12	11	16	13	16	23	6	14	18	16	13	14	13	12	21	10	17	7	18	15	14	14	23	9	3	18	21	19	18	17	17
ASV307	15	19	4	17	11	10	10	12	5	10	20	22	14	17	18	2	20	10	15	14	11	11	2	16	16	14	19	9	11	4	12	13	15	12	18	17	2	9	13	11	18	15	17	2	6	12	11	16	16
ASV310	21	19	15	11	9	4	4	18	15	3	24	23	14	23	22	12	20	9	13	16	4	2	12	14	16	19	15	10	18	13	2	16	17	14	14	15	13	4	2	2	12	17	13	13	16	15	10	15	22
ASV316	19	17	13	8	8	1	5	16	13	2	22	21	12	21	20	10	18	6	12	18	3	5	10	11	14	17	14	7	16	11	3	14	16	12	13	17	11	3	5	3	9	15	15	11	14	14	7	14	20
ASV321	15	8	19	21	11	14	12	12	19	14	23	18	3	17	17	16	9	17	11	10	15	12	15	22	5	13	17	15	12	13	12	11	20	9	16	6	17	14	13	13	22	8	2	17	20	18	17	16	16
ASV329	12	18	2	14	14	13	13	15	1	13	17	19	17	16	17	4	19	13	18	17	14	14	6	13	19	12	22	12	15	8	15	16	14	11	21	20	6	12	16	14	15	18	19	4	2	16	14	15	13
ASV330	15	8	19	21	11	14	12	12	19	14	23	18	3	17	17	16	9	17	11	10	15	12	15	22	5	13	17	15	12	13	12	11	20	9	16	6	17	14	13	13	22	8	2	17	20	18	17	16	16
ASV332	15	8	19	21	11	14	12	12	19	14	22	17	3	17	17	16	9	17	11	10	15	12	15	22	5	13	17	15	12	13	12	11	20	9	16	6	17	14	13	13	22	8	2	17	20	18	17	16	16
ASV335	15	19	4	17	11	10	10	12	5	10	20	22	14	17	18	2	20	10	15	14	11	11	2	16	16	14	19	9	11	4	12	13	15	12	18	17	2	9	13	11	18	15	17	2	6	12	11	16	16
ASV337	16	17	16	19	21	22	22	19	16	22	16	19	20	16	16	19	18	21	19	21	22	24	20	18	18	19	21	23	20	18	24	20	18	18	20	23	20	22	25	23	20	19	22	18	16	21	21	17	17
ASV359	15	8	19	21	11	14	12	12	19	14	23	18	3	17	17	16	9	17	11	10	15	12	15	22	5	13	17	15	12	13	12	11	20	9	16	6	17	14	13	13	22	8	1	17	20	18	17	16	16
ASV378	15	19	4	17	11	10	10	12	5	10	20	22	14	17	18	2	20	10	15	14	11	11	2	16	16	14	19	9	11	4	12	13	15	12	18	17	2	9	13	11	18	15	17	2	6	12	11	16	16
ASV382	15	8	19	21	11	14	12	12	19	14	23	18	3	17	17	16	9	17	11	10	15	12	15	22	5	13	17	15	12	13	12	11	20	9	16	6	17	14	13	13	22	8	2	17	20	18	17	16	16
ASV397	15	8	19	21	11	14	12	12	19	14	23	18	3	17	17	16	9	17	11	10	15	12	15	22	5	13	17	15	12	13	12	11	20	9	16	6	15	14	13	13	22	8	2	17	20	18	17	16	16
ASV399	15	19	4	17	11	10	10	12	5	10	20	22	14	17	18	2	20	10	15	14	11	11	2	16	16	14	19	9	11	4	12	13	15	12	18	17	2	9	13	11	18	15	17	2	6	12	11	16	16
ASV402	12	18	2	14	14	13	13	15	1	13	17	19	17	16	17	4	19	13	18	17	14	14	6	13	19	12	22	12	15	8	15	16	14	11	21	20	6	12	16	14	15	18	19	4	2	16	14	15	13
ASV417	15	19	4	17	11	10	10	12	5	10	20	22	14	17	18	2	20	10	15	14	11	11	2	16	16	14	19	9	11	4	12	13	15	12	18	17	2	9	13	11	18	15	17	2	6	12	11	16	16
ASV425	15	19	4	17	11	10	10	12	5	10	20	22	14	17	18	2	20	10	15	14	11	11	2	16	16	14	19	9	11	4	12	13	15	12	18	17	2	9	13	11	18	15	17	2	6	12	11	16	16
ASV433	15	8	19	21	11	14	12	12	19	14	23	18	3	17	17	16	9	17	11	10	15	12	15	22	5	13	17	15	12	13	12	11	20	9	16	6	17	14	13	13	22	8	2	17	20	18	17	16	16
ASV453	14	7	18	20	10	13	12	11	18	13	22	17	2	16	16	15	8	16	10	10	14	12	14	21	4	12	16	14	11	12	12	10	19	8	15	6	16	13	13	13	21	7	2	16	19	17	16	15	15
ASV467	15	8	19	21	11	14	12	12	19	14	23	18	3	17	17	16	9	17	11	10	15	12	15	22	5	13	17	15	12	13	12	11	20	9	16	6	17	14	13	13	22	8	2	17	20	18	17	16	16
ASV490	15	8	19	21	11	14	12	12	19	14	23	18	3	17	17	16	9	17	11	10	15	12	15	22	5	13	17	15	12	13	12	11	20	9	16	6	17	14	13	13	22	8	2	17	20	18	17	16	16
ASV509	15	8	19	21	11	14	12	12	19	14	23	18	3	17	17	16	9	17	11	10	15	12	15	22	5	13	17	15	12	13	12	11	20	9	16	6	17	14	13	13	22	8	2	17	20	18	17	16	16
ASV519	15	8	19	21	11	14	12	12	19	14	22	17	3	17	17	16	9	17	11	10	15	12	15	22	5	13	17	15	12	13	12	11	20	9	16	6	17	14	13	13	22	8	2	17	20	18	17	16	16
ASV593	15	8	19	21	11	14	12	12	19	14	23	18	3	17	17	16	9	17	11	10	15	12	15	22	5	13	17	15	12	13	12	11	20	9	16	6	17	14	13	13	22	8	2	17	20	18	17	16	16
ASV626	15	8	19	21	11	14	12	12	19	14	23	18	3	17	17	16	9	17	11	10	15	12	15	22	5	13	17	15	12	13	12	11	20	9	16	6	17	14	13	13	22	8	2	17	20	18	17	16	16
ASV667	16	14	13	10	16	13	13	19	13	14	9	10	17	16	15	16	15	14	16	21	15	15	16	3	19	18	20	14	19	15	15	17	14	15	19	23	17	13	17	15	11	20	19	15	14	16	15	11	17
ASV1341	17	10	21	23	13	16	14	14	21	16	25	20	5	19	19	18	11	19	13	12	17	14	17	24	7	15	19	17	14	15	14	13	22	11	18	8	19	16	15	15	24	10	4	19	22	20	19	18	18
ASV2040	14	9	18	21	12	14	11	11	18	14	22	19	4	16	16	15	10	16	12	9	15	12	14	21	6	14	17	14	11	12	12	10	19	10	16	7	16	14	13	13	22	9	3	16	19	17	16	15	15
ASV75	13	5	18	17	14	18	20	14	18	18	19	14	8	11	11	19	6	21	10	16	19	20	18	20	6	11	14	19	14	16	20	13	16	8	13	13	20	18	21	19	18	7	11	18	19	18	21	12	14
ASV91	13	19	12	13	9	6	6	10	12	5	20	23	14	15	14	9	20	1	13	12	6	8	9	12	16	18	16	6	11	10	8	12	9	14	16	19	10	6	8	6	14	17	17	10	13	8	2	12	14
ASV95	14	8	17	21	10	14	12	11	17	14	22	17	3	16	16	14	9	17	10	9	15	12	13	22	5	12	16	15	11	11	12	10	20	7	15	5	15	14	13	13	22	6	2	15	18	18	17	16	15
ASV223	18	14	14	15	1	8	10	15	14	7	22	19	9	20	20	11	15	11	5	17	8	9	11	16	11	14	12	9	15	11	10	14	17	9	11	11	12	7	10	8	16	12	12	12	15	15	12	13	19
ASV229	21	19	15	11	9	4	4	18	15	3	24	23	14	23	22	12	20	9	13	16	4	2	12	14	16	19	15	10	18	13	2	16	17	14	14	15	13	4	2	2	12	17	13	13	16	15	10	15	22
ASV245	5	10	16	24	20	21	21	6	16	21	14	15	15	1	2	17	11	16	16	8	20	22	16	19	17	12	19	17	7	16	23	10	9	15	19	19	18	20	24	22	25	14	18	16	15	12	16	12	6
ASV255	7	8	16	21	18	18	18	8	16	18	13	12	13	3	2	17	9	16	14	10	19	19	16	16	15	12	17	15	8	15	20	6	11	13	17	17	18	17	21	19	22	12	16	16	17	13	16	10	8
ASV262	5	10	16	24	20	21	21	6	16	21	14	15	15	1	2	17	11	16	16	8	22	22	16	19	17	12	19	17	7	16	23	10	9	15	19	19	18	20	24	22	25	14	18	16	17	12	16	12	6
ASV281	18	10	18	19	5	12	12	15	18	11	22	19	9	16	16	15	11	15	1	15	12	11	15	18	11	14	9	13	15	13	12	14	13	9	8	9	16	11	12	12	20	8	10	16	19	11	16	9	19
ASV393	19	18	13	11	8	4	2	16	13	3	22	22	13	21	20	10	19	7	12	14	4	2	10	12	15	18	15	9	16	11	2	14	15	13	14	14	11	4	2	2	12	16	12	11	14	13	8	13	20
ASV394	21	20	16	10	14	13	17	24	16	12	18	17	19	25	25	19	21	17	18	26	13	14	19	13	21	22	20	16	24	19	15	23	19	15	19	24	20	12	15	13	11	22	21	18	17	21	18	16	22
ASV475	19	11	19	20	6	13	11	16	19	12	23	20	10	17	17	16	12	16	2	14	13	10	16	19	12	15	10	14	16	14	11	15	14	10	9	8	17	12	11	11	21	9	9	17	20	12	17	10	20
ASV566	16	9	20	22	12	15	13	13	20	15	24	19	4	18	18	17	10	18	12	11	16	13	16	23	6	14	18	16	13	14	13	12	21	10	17	7	18	15	12	14	23	9	3	18	21	19	18	17	17
ASV618	15	8	19	21	11	14	12	12	19	14	23	18	3	17	17	16	9	17	11	10	15	12	15	22	5	13	17	15	12	13	12	11	20	9	16	6	17	14	13	13	22	8	2	17	20	18	17	16	16
ASV1099	25	21	22	23	16	21	23	27	22	20	24	21	22	26	26	24	22	23	19	29	21	22	24	22	24	23	23	21	27	24	23	26	24	18	22	26	25	20	23	21	24	24	24	23	23	26	24	20	24
ASV1122	13	10	12	13	8	10	11	14	12	9	20	19	9	15	15	13	11	11	8	16	10	11	13	13	11	12	11	9	14	11	12	13	9	5	12	14	14	9	12	10	14	12	12	12	13	11	12	4	14
ASV1339	22	21	17	11	15	14	18	25	17	13	19	18	20	26	26	20	22	18	19	27	14	15	20	14	22	23	21	17	25	20	16	24	20	16	20	25	21	13	16	14	12	23	22	19	18	22	19	17	23
ASV1774	20	17	19	16	17	18	18	21	19	17	26	27	18	20	20	20	18	18	15	23	18	19	20	19	16	21	17	18	21	18	20	20	14	14	18	23	21	17	20	18	17	19	21	19	20	16	19	9	21
[truncated: 110 more columns]

## Sheet: Caption
Table. Estimates of Evolutionary Divergence between Sequences
The number of base differences per sequence from between sequences are shown. The analysis involved 159 nucleotide sequences. All ambiguous positions were removed for each sequence pair. There were a total of 430 positions in the final dataset. Evolutionary analyses were conducted in MEGA7 [1].
1. Kumar S., Stecher G., and Tamura K. (2016). MEGA7: Molecular Evolutionary Genetics Analysis version 7.0 for bigger datasets.Molecular Biology and Evolution 33:1870-1874.
Disclaimer: Although utmost care has been taken to ensure the correctness of the caption, the caption text is provided "as is" without any warranty of any kind. Authors advise the user to carefully check the caption prior to its use for any purpose and report any errors or problems to the authors immediately (www.megasoftware.net). In no event shall the authors and their employers be liable for a…
