# Supplementary material for: Large-Scale Sampling Reveals the Strain-Level Diversity of Burkholderia Symbionts in Riptortus pedestris and R. linearis (Hemiptera: Alydidae)
Source: Microorganisms. 2024 Sep 13;12(9):1885. doi: 10.3390/microorganisms12091885 (PMC11434518; doi:10.3390/microorganisms12091885)
Supplement: Supplementary file 1 [file microorganisms-12-01885-s001.zip › Supplementary Table S4 The propotion of the two highest Burkholderia ASVs and genetic distance between them in each sample of Riptortus.xlsx]

## Sheet: Propotion of two ASVs
sample ID	the first ASV	the second ASV	mumber of substitutions between the first and second ASV	first ASV / second ASV	the proportion of the first ASV	the proportion of the second ASV	sum of the first two ASVs
YNLS1	ASV21	ASV11075	31	22066	1	0	1
GXJX2	ASV6	ASV177	23	10.6703	0.887667	0.0831905	0.970857
TFJNP1	ASV4	ASV19	23	22.7879	0.895101	0.0392796	0.93438
TMHS1	ASV21	ASV12689	20	36457.5	0.999973	2.74284e-05	1
FJYA9	ASV0	ASV154	20	20.542	0.953031	0.0463943	0.999425
GDQY1	ASV6	ASV15	20	269.73	0.995101	0.00368924	0.99879
FJYA6	ASV70	ASV177	20	165.095	0.989028	0.00599067	0.995018
TYNYA3	ASV19	ASV12	20	7.39523	0.85666	0.11584	0.9725
SCDC4	ASV23	ASV13	19	448.535	0.99765	0.00222424	0.999875
HNWC5	ASV0	ASV4	19	105.021	0.989288	0.00941989	0.998708
FJYA8	ASV1	ASV4	19	286.232	0.993246	0.00347007	0.996716
FJYA2	ASV5	ASV19	19	196.803	0.991151	0.00503626	0.996187
ZJBS2	ASV4	ASV188	19	32.8171	0.96547	0.0294197	0.994889
GDDX3	ASV0	ASV4	19	60.6327	0.975705	0.016092	0.991797
ZJBS9	ASV13	ASV4	18	2559.41	0.999306	0.000390444	0.999696
GZSY2	ASV3	ASV15	18	991.944	0.997226	0.00100532	0.998231
THNBS1	ASV36	ASV60	18	372.238	0.99429	0.00267112	0.996962
FJJK2	ASV13	ASV4	18	2.87075	0.739356	0.257548	0.996904
ZJJH8	ASV8	ASV0	18	96.0772	0.984832	0.0102504	0.995082
ZJBS3	ASV3	ASV15	18	172.319	0.986997	0.00572775	0.992725
FJJK9	ASV8	ASV1	18	3.26333	0.758398	0.2324	0.990799
GDDX5	ASV1	ASV8	18	11.4096	0.888249	0.0778507	0.966099
JXCY2	ASV1	ASV29	18	2.9288	0.694938	0.237278	0.932216
GXHJ5	ASV4	ASV16	18	1.67894	0.537817	0.320332	0.858149
ZJLS9	ASV6	ASV0	18	228.468	0.991688	0.0043406	0.996029
GDQY3	ASV0	ASV6	18	169.1	0.989865	0.00585371	0.995719
ZJYD1	ASV6	ASV0	18	29.0951	0.865609	0.029751	0.89536
ZJLS2	ASV11	ASV1	17	2046.81	0.999286	0.000488217	0.999775
ZJMH6	ASV1	ASV11	17	366	0.993481	0.00271443	0.996196
GXHJ3	ASV1	ASV3	17	33.475	0.944741	0.0282223	0.972963
GZBM1	ASV3	ASV1	17	13.9115	0.886628	0.0637333	0.950362
FJGZ9	ASV15	ASV4	17	7682.2	0.99987	0.000130154	1
HBSY1	ASV4	ASV15	17	2632.14	0.999542	0.000379745	0.999921
ZJMH1	ASV27	ASV12	17	11.6887	0.832482	0.0712208	0.903703
FJNP4	ASV8	ASV173	17	11.3885	0.824117	0.0723641	0.896481
ZJYD8	ASV27	ASV12	17	1.80602	0.39644	0.21951	0.615951
GZSY3	ASV12	ASV1	16	106.062	0.977968	0.00922071	0.987189
FJGZ5	ASV1	ASV12	16	6.10264	0.847102	0.138809	0.985911
YNLS4	ASV13	ASV3	16	46.6815	0.957106	0.0205029	0.977609
GZBM5	ASV1	ASV6	16	49.9294	0.956335	0.0191537	0.975488
ZJMH5	ASV3	ASV16	16	1.67588	0.610843	0.364492	0.975335
ZJYD10	ASV11	ASV16	16	9.97836	0.728185	0.0729764	0.801162
GDQY4	ASV0	ASV6780	15	3782.1	0.999604	0.000264299	0.999868
GDQY5	ASV9	ASV12	15	29.6381	0.946786	0.0319449	0.978731
ZJTT6	ASV8	ASV9	15	9.11161	0.849029	0.093181	0.94221
ZJLS10	ASV9	ASV12	15	5.72082	0.701934	0.122698	0.824632
ZJLS4	ASV0	ASV5083	15	3878.56	0.999241	0.000257632	0.999499
GZBM2	ASV4	ASV78	15	8.7706	0.774102	0.088261	0.862363
ZJYD9	ASV23	ASV0	14	27.3454	0.865752	0.0316599	0.897412
TGXHC2	ASV1	ASV5163	14	2574.35	0.999452	0.000388234	0.99984
TMHS3	ASV21	ASV6807	14	7063.22	0.99967	0.000141532	0.999811
ZJBS10	ASV40	ASV3830	14	2192.07	0.997815	0.000455194	0.99827
TTCBT2	ASV19	ASV236	14	98.4088	0.976999	0.00992796	0.986927
JXCY3	ASV27	ASV29	14	41.2801	0.960197	0.0232605	0.983458
TGXHJ1	ASV9	ASV75	14	1.82052	0.622683	0.342035	0.964718
HBZH5	ASV9	ASV1	14	3.94076	0.709214	0.179969	0.889182
ZJYD7	ASV16	ASV25	14	7.29954	0.759511	0.104049	0.86356
SCDC1	ASV15	ASV24	13	504.75	0.998023	0.00197726	1
ZJTT10	ASV3	ASV4	13	18.87	0.948937	0.050288	0.999225
GDDX2	ASV53	ASV6	13	1.18482	0.54092	0.456544	0.997464
HBSY5	ASV38	ASV4	13	52.6244	0.976329	0.0185528	0.994882
SDLS1	ASV1	ASV0	13	75.1301	0.972135	0.0129394	0.985074
ZJJH5	ASV4	ASV3	13	5.42759	0.778688	0.143468	0.922157
ZJJH7	ASV5	ASV11	13	11.1849	0.842767	0.0753484	0.918115
ZJYD4	ASV25	ASV0	13	15.8588	0.84611	0.0533526	0.899463
ZJJH10	ASV4	ASV6	13	1.32454	0.435225	0.328586	0.76381
GZSY1	ASV4	ASV4071	12	1658.96	0.996974	0.000600962	0.997575
TFJNP4	ASV28	ASV16	12	1433.83	0.998535	0.000696409	0.999231
FJZH5	ASV3	ASV6	12	15.9457	0.938576	0.0588609	0.997437
HBZH3	ASV8	ASV11	12	409.937	0.992735	0.00242168	0.995157
FJNP2	ASV16	ASV31	12	1.01118	0.496758	0.491265	0.988023
TGXLY2	ASV91	ASV11	12	9	0.787146	0.0874607	0.874607
FJNP6	ASV66	ASV8	12	1.09326	0.405944	0.371315	0.77726
SXTY2	ASV0	ASV3	11	1641.85	0.999391	0.000608699	1
GDQY2	ASV9	ASV124	11	121.707	0.990144	0.00813545	0.998279
TSCLS2	ASV27	ASV16	11	186.675	0.992952	0.00531915	0.998271
ZJTT4	ASV3	ASV0	11	6.20047	0.859173	0.138566	0.997739
FJGZ6	ASV1	ASV1699	11	535.75	0.995355	0.00185787	0.997213
ZJTT2	ASV31	ASV106	11	416.925	0.994435	0.00238516	0.99682
SCDC3	ASV0	ASV3	11	59.1131	0.97904	0.0165622	0.995603
GDDX1	ASV37	ASV83	11	8.64803	0.889026	0.102801	0.991827
SDLS2	ASV3	ASV0	11	20.7567	0.940913	0.0453306	0.986243
SXCZ1	ASV0	ASV3	11	13.8778	0.917735	0.0661297	0.983864
YNLS2	ASV0	ASV11	11	16.9249	0.928379	0.0548528	0.983232
GXSM1	ASV37	ASV83	11	2.44698	0.697552	0.285067	0.982619
ZJBS4	ASV16	ASV12	11	1.98873	0.648127	0.3259	0.974027
GXSM5	ASV68	ASV37	11	1.60746	0.587576	0.365531	0.953106
ZJYD3	ASV0	ASV3	11	39.2754	0.876633	0.0223202	0.898953
ZJYD2	ASV0	ASV3	11	4.58881	0.735217	0.160219	0.895436
GXLS5	ASV26	ASV6	11	1.03615	0.454624	0.438763	0.893387
GXJX5	ASV60	ASV12	11	2.1965	0.386437	0.175933	0.56237
GZSY4	ASV4	ASV667	10	74.1875	0.9867	0.0133001	1
ZJJH2	ASV13	ASV2386	10	845.672	0.993969	0.00117536	0.995144
JXJG1	ASV6	ASV135	10	266.772	0.990367	0.00371241	0.994079
FJNP3	ASV6	ASV90	10	51.027	0.957161	0.0187579	0.975919
TGDSG2	ASV26	ASV63	10	10.9163	0.882063	0.0808023	0.962865
FJGZ1	ASV1	ASV19	9	3.58481	0.781888	0.218112	1
TGXLY5	ASV19	ASV1	9	2.29652	0.69665	0.30335	1
BKL4	ASV16	ASV39	9	246.421	0.989546	0.00401566	0.993562
FJJK1	ASV1	ASV19	9	2.34165	0.69508	0.296833	0.991913
THNNK1	ASV19	ASV1	9	3.99676	0.792536	0.198295	0.99083
FJYA4	ASV12	ASV124	9	4.0021	0.765052	0.191163	0.956215
GXLS3	ASV6	ASV23	9	3.61194	0.735162	0.203537	0.938698
L5	ASV19	ASV1	9	1.45147	0.497015	0.342421	0.839436
GZSY5	ASV19	ASV1	9	1.70009	0.488717	0.287464	0.776181
TMBKL1	ASV26	ASV94	9	2.11914	0.497909	0.234958	0.732867
ZJLS8	ASV5	ASV8	9	3.40215	0.541085	0.159042	0.700127
TFJNP5	ASV5	ASV38	8	8100.62	0.999877	0.000123432	1
YNLS3	ASV23	ASV3831	8	591	0.998311	0.00168919	1
ZJJH6	ASV11	ASV2860	8	1066.85	0.998944	0.000936348	0.99988
JXJG3	ASV1	ASV750	8	1276.44	0.998973	0.000782626	0.999755
FJGZ7	ASV59	ASV3446	8	851.083	0.998306	0.00117298	0.999479
TMHS2	ASV21	ASV3605	8	1360.76	0.99831	0.000733643	0.999044
SXCZ5	ASV61	ASV2566	8	508.218	0.996364	0.0019605	0.998325
ZJLS3	ASV29	ASV91	8	1154.76	0.99746	0.000863781	0.998324
JXJG4	ASV16	ASV2449	8	756.057	0.99571	0.00131698	0.997027
GXJX3	ASV97	ASV70	8	2.64318	0.723051	0.273553	0.996604
ZJBS5	ASV5	ASV16	8	95.1097	0.959801	0.0100915	0.969893
FJJK10	ASV6	ASV107	8	4.09804	0.573441	0.13993	0.713372
ZJLS1	ASV1	ASV111	8	2.26926	0.208761	0.0919952	0.300757
GXLS4	ASV1	ASV4546	7	1082.13	0.997195	0.000921511	0.998117
JXJG5	ASV8	ASV246	7	32.7399	0.970249	0.0296351	0.999885
TGXHJ3	ASV5	ASV6	7	87.0863	0.982479	0.0112817	0.99376
TGXLY3	ASV26	ASV68	7	76.3969	0.97767	0.0127973	0.990468
FJNP9	ASV5	ASV6	7	4.10048	0.755798	0.184319	0.940117
ZJYD6	ASV28	ASV5	7	7.53282	0.60249	0.079982	0.682472
GZBM4	ASV15	ASV149	6	80.7923	0.98717	0.0122186	0.999389
SXTY4	ASV15	ASV149	6	26.2372	0.962402	0.0366809	0.999083
FJZH2	ASV9	ASV2923	6	1012.13	0.997728	0.000985771	0.998714
TFJNP2	ASV5	ASV63	6	600.739	0.995987	0.00165794	0.997645
FJSM4	ASV5	ASV12	6	154.687	0.987122	0.00638142	0.993503
TGXHJ2	ASV8	ASV84	6	20.1341	0.942113	0.0467918	0.988904
TFJYA2	ASV5	ASV12	6	66.1715	0.969412	0.01465	0.984062
FJYA3	ASV5	ASV12	6	1.02018	0.296052	0.290196	0.586247
SCDC5	ASV13	ASV15	5	87.2385	0.98864	0.0113326	0.999973
TGXLY4	ASV5	ASV2485	5	1823.59	0.998386	0.000547484	0.998933
FJYA1	ASV15	ASV13	5	3.10714	0.754239	0.242744	0.996983
SCDC2	ASV13	ASV3105	5	233.857	0.99082	0.00423686	0.995057
GDDX4	ASV16	ASV1679	5	184.735	0.984769	0.00533072	0.9901
FJJK5	ASV12	ASV8	5	1.92924	0.648892	0.336346	0.985238
FJNP1	ASV9	ASV3038	5	270.791	0.97997	0.00361892	0.983589
ZJJH3	ASV16	ASV1609	4	2569.85	0.999179	0.000388808	0.999568
ZJTT5	ASV0	ASV2378	4	1060.92	0.996689	0.000939459	0.997628
LNKN3	ASV1	ASV1380	4	166.492	0.982861	0.00590336	0.988765
TGDSG4	ASV8	ASV64	4	33.7182	0.867319	0.0257226	0.893042
HBSY3	ASV9	ASV0	3	486.712	0.996278	0.00204696	0.998325
HNWC1	ASV3	ASV2482	3	800.603	0.993347	0.00124075	0.994588
BKL5	ASV52	ASV12	3	2.48534	0.632682	0.254566	0.887248
ZJYD5	ASV9	ASV0	3	8.84024	0.637926	0.0721616	0.710087
JXJG2	ASV12	ASV29	3	5.49768	0.578601	0.105244	0.683846
FJYA10	ASV12	ASV64	3	3.49894	0.452645	0.129366	0.582012
FJZH4	ASV12	ASV64	3	2.81253	0.391311	0.139131	0.530442
FJNP7	ASV12	ASV52	3	1.22384	0.217198	0.177473	0.394672
THNBS2	ASV35	ASV16	2	2132.86	0.99909	0.000468428	0.999558
TFJNP3	ASV8	ASV393	2	71.0093	0.967094	0.0136193	0.980713
ZJBS7	ASV29	ASV63	2	1.58694	0.588388	0.370769	0.959158
TGDSG1	ASV95	ASV70	2	7.74788	0.832587	0.10746	0.940047
TTCBT5	ASV89	ASV111	2	19.5	0.872189	0.0447276	0.916917
ZJTT9	ASV3	ASV78	2	14.139	0.826002	0.0584203	0.884422
GXHJ4	ASV55	ASV104	2	4.2744	0.689905	0.161404	0.851309
ZJBS6	ASV62	ASV90	2	10.3709	0.640717	0.0617801	0.702497
JXCY1	ASV287	ASV306	2	1.07979	0.196401	0.181889	0.378289
ZJLS7	ASV119	ASV111	2	2.13038	0.246039	0.115491	0.361529
GZBM3	ASV90	ASV299	2	1.41882	0.175448	0.123657	0.299105
ZJJH4	ASV64	ASV101	2	2.54173	0.159546	0.0627705	0.222316
BKL3	ASV39	ASV87	1	4.79876	0.827549	0.172451	1
SXCZ2	ASV0	ASV86	1	3.65909	0.785366	0.214634	1
SDLS4	ASV3	ASV11	1	1.4344	0.589221	0.410779	1
HNWC4	ASV3	ASV11	1	1.46346	0.594051	0.405923	0.999974
TYNLC3	ASV19	ASV4205	1	3132.77	0.999632	0.000319089	0.999951
GXHJ2	ASV3	ASV783	1	646.808	0.998407	0.00154359	0.999951
HBZH1	ASV8	ASV968	1	1420.41	0.999224	0.000703476	0.999928
TYNLC2	ASV5	ASV223	1	52.1176	0.981101	0.0188247	0.999926
JXCY4	ASV27	ASV4333	1	2106.68	0.999431	0.00047441	0.999905
HNWC3	ASV3	ASV783	1	672.035	0.998396	0.00148563	0.999882
FJNP5	ASV15	ASV234	1	870.155	0.998456	0.00114745	0.999604
ZJTT3	ASV11	ASV3	1	1.39072	0.581458	0.4181	0.999557
ZJTT7	ASV4	ASV389	1	618.906	0.997715	0.00161206	0.999327
TGDSG3	ASV4	ASV2896	1	1867.89	0.998617	0.000534623	0.999152
FJGZ2	ASV0	ASV3652	1	1553.61	0.998442	0.000642661	0.999085
SXCZ4	ASV3	ASV11	1	2.37992	0.703469	0.295585	0.999054
TTCBT4	ASV24	ASV1	1	1.75884	0.636921	0.362126	0.999047
THNBS3	ASV1	ASV24	1	3.80304	0.790988	0.207988	0.998976
FJZH1	ASV5	ASV752	1	517.943	0.996829	0.00192459	0.998754
FJJK4	ASV13	ASV1458	1	605.581	0.996933	0.00164624	0.998579
FJGZ8	ASV4	ASV389	1	543.225	0.996658	0.00183471	0.998492
TFJYA1	ASV5	ASV2538	1	559.018	0.995833	0.0017814	0.997614
SDLS5	ASV3	ASV11	1	1.19963	0.54322	0.452822	0.996042
LNKN4	ASV1	ASV24	1	1.522	0.601072	0.394923	0.995995
FJNP10	ASV4	ASV389	1	553.496	0.994136	0.0017961	0.995932
TMHS4	ASV1	ASV24	1	1.34958	0.572023	0.423851	0.995874
HNWC2	ASV3	ASV11	1	4.42985	0.810985	0.183073	0.994057
FJZH6	ASV4	ASV389	1	463.382	0.991287	0.00213925	0.993427
ZJMH4	ASV11	ASV81	1	3.94447	0.792275	0.200857	0.993132
SDLS3	ASV3	ASV11	1	1.38574	0.575789	0.41551	0.991299
TTCWM2	ASV24	ASV1	1	1.57304	0.604473	0.384271	0.988744
GXLS2	ASV6	ASV12	1	1.7149	0.62425	0.364016	0.988266
ZJMH2	ASV1	ASV24	1	4.46751	0.806406	0.180505	0.986911
GXHJ1	ASV1	ASV803	1	678.164	0.985091	0.00145259	0.986544
BKL1	ASV1	ASV24	1	1.20385	0.538616	0.44741	0.986026
HBSY2	ASV4	ASV211	1	25.6556	0.943642	0.0367811	0.980423
ZJMH3	ASV12	ASV65	1	30.2035	0.939815	0.0311161	0.970931
ZJJH9	ASV3	ASV11	1	2.04828	0.650417	0.317543	0.967961
HBZH4	ASV11	ASV3	1	1.76323	0.611964	0.34707	0.959034
TMBKL3	ASV1	ASV24	1	3.51625	0.733039	0.208472	0.941512
GXSM2	ASV25	ASV84	1	4.09882	0.751543	0.183356	0.934899
ZJJH1	ASV6	ASV12	1	1.18678	0.444696	0.374709	0.819405
LNKN1	ASV1	ASV24	1	2.81612	0.596611	0.211855	0.808467
TGXLY1	ASV28	ASV12	1	1.01399	0.372598	0.367457	0.740055
ZJLS6	ASV12	ASV65	1	5.63193	0.620596	0.110192	0.730788
FJNP8	ASV12	ASV63	1	4.06534	0.574768	0.141383	0.716151
GXLS1	ASV25	ASV113	1	2.51352	0.455174	0.18109	0.636264
FJGZ3	ASV102	ASV64	1	3.84333	0.367856	0.0957129	0.463569
TTCBT1	ASV89	ASV321	0	14.804	0.715193	0.0483107	0.763503
FJYA5	ASV36	\	\	\	1	\	1
FJYA7	ASV4	\	\	\	1	\	1
FJSM6	ASV4	\	\	\	1	\	1
HBZH2	ASV0	\	\	\	1	\	1
HBSY4	ASV34	\	\	\	1	\	1
SXCZ3	ASV0	\	\	\	1	\	1
TL2	ASV9	\	\	\	1	\	1
